# Supplementary material for: Assessment of the Methods Used to Develop Vitamin D and Calcium Recommendations—A Systematic Review of Bone Health Guidelines
Source: Nutrients. 2021 Jul 15;13(7):2423. doi: 10.3390/nu13072423 (PMC8308557; doi:10.3390/nu13072423)
Supplement: Supplementary file 1 [file nutrients-13-02423-s001.zip]

Archive with 1 entries (1 files):
- nutrients-1266131-supplementary.pdf
